# Supplementary material for: Immunogenicity of the 13-Valent Pneumococcal Conjugate Vaccine (PCV13) Followed by the 23-Valent Pneumococcal Polysaccharide Vaccine (PPSV23) in Adults with and without Immunosuppressive Therapy
Source: Vaccines (Basel). 2022 May 17;10(5):795. doi: 10.3390/vaccines10050795 (PMC9146363; doi:10.3390/vaccines10050795)
Supplement: Supplementary file 1 [file vaccines-10-00795-s001.zip]

Archive with 1 entries (1 files):
- vaccines-1711688-supplementary.pdf
